# Supplementary material for: Anti-CTLA4 treatment reduces lymphedema risk potentially through a systemic expansion of the FOXP3+ Treg population
Source: Nat Commun. 2024 Dec 30;15:10784. doi: 10.1038/s41467-024-55002-6 (PMC11686037; doi:10.1038/s41467-024-55002-6)
Supplement: Supplementary file 7 — Source Data [file 41467_2024_55002_MOESM7_ESM.xlsx]

## Sheet: Figure 1
Figure 1B
Number of patient
	SLNB without LAD (-LAD)	undergoing LAD (+LAD)
Lymphedema	13 (2.8%)	68 (14.2%)
NO Lymphedema	448 (97.2%)	411 (85.8%)
Total	461 (100%)	479 (100%)
Figure 1C
Number of patient
	SLNB without LAD (-LAD)	undergoing LAD (+LAD)
Lymphedema	40 (18.8%)	28 (10.5%)
NO Lymphedema	173 (81,2%)	238 (89.5%)
Total	213 (100%)	266 (100%)
Figure 1D
Number of patient
	NO immunotherapy	anti-CTLA4	anti-PD1	anti-CTLA4 + anti-PD1	Others
Lymphedema	40 (18.8%)	2 (2.9%)	11 (19.0%)	9 (9.8%)	6 (12.5%)
NO Lymphedema	173 (81,2%)	66 (97.1%)	47 (81.0%)	83 (90.2%)	42 (87.5%)
Total	213 (100%)	68 (100%)	58 (100%)	92 (100%)	48 (100%)

## Sheet: Figure 2
Figure 2A
CD4+ cells per mm2 skin tissue
CD4+ cells
C1	60.5968	LE1	149.581
C2	44.2193	LE2	43.1274
C3	65.5101	LE3	111.367
C4	43.1274	LE4	84.0712
C5	62.7805	LE5	131.02
C6	52.954	LE6	51.8621
C7	39.306	LE7	83.5253
C8	42.5815	LE8	104.27
C9	46.9489	LE9	143.576
		LE10	65.2343
		LE11	55.2432
		LE12	50.0123
Figure 2B
CD25+ cells per mm2 skin tissue
CD25+ cells
C1	19.4934	LE1	7.7403
C2	7.68541	LE2	23.7369
C3	14.4577	LE3	16.5126
C4	16.1595	LE4	28.8971
C5	24.4303	LE5	21.9308
C6	9.43975	LE6	18.5767
C7	22.8575	LE7	47.4738
C8	21.453	LE8	10.3204
C9	25.9865	LE9	23.7369
		LE10	12.2924
		LE11	28.5233
		LE12	13.4231
Figure 2 C+D
FOXP3+ cells per mm2 skin tissue
FOXP3+ cells			Stage 1	Stage 2	Stage 3
C1	4.12816	LE1	15.4806
C2	1.03204	LE2	14.4486
C3	3.09612	LE3		3.09612
C4	4.12816	LE4		11.3524
C5	5.1602	LE5		14.4486
C6	5.1602	LE6		29.6711
C7	1.03204	LE7		10.3204
C8	5.1602	LE8		10.3204
C9	7.7403	LE9		28.8971
		LE10		49.4666
		LE11		30.316
		LE12			24.7689
Figure 2 C+D
FOXP3+ cells per mm2 skin tissue
FOXP3+ cells			Stage 1	Stage 2	Stage 3
C1	4.12816	LE1	15.4806
C2	1.03204	LE2	14.4486
C3	3.09612	LE3		3.09612
C4	4.12816	LE4		11.3524
C5	5.1602	LE5		14.4486
C6	5.1602	LE6		29.6711
C7	1.03204	LE7		10.3204
C8	5.1602	LE8		10.3204
C9	7.7403	LE9		28.8971
		LE10		49.4666
		LE11		30.316
		LE12			24.7689
Figure 2 E+F
Gene Expression Human Fat Tissue
(fold expression from control group)
CD4
C1	1.22357	LE1	0.709869
C2	0.274686	LE2	1.53784
C3	0.759445	LE3	1.75647
C4	1.42431	LE4	2.50635
C5	1.24641	LE5	2.48906
C6	1.00461	LE6	2.1841
C7	1.06696	LE7	1.59994
C8	1.30508	LE8	0.63142
C9	1.00002	LE9	1.17935
		LE10	1.76349
		LE11	1.64533
		LE12	2.1851
CTLA4
C1	0.633342	LE1	1.46216
C2	0.403275	LE2	3.67738
C3	0.955319	LE3	1.31556
C4	1.31786	LE4	5.0454
C5	1.25764	LE5	1.74432
C6	1.30508	LE6	0.608754
C7	1.10258	LE7	1.00262
C8	1.0249	LE8	1.72305
C9	1.10023	LE9	2.51685
		LE10	0.592795
		LE11	1.85433
		LE12	2.4304
CD25
C1	0.588166	LE1	0.762598
C2	0.318793	LE2	3.09105
C3	2.1104	LE3	1.18697
C4	2.08277	LE4	5.14347
C5	0.295607	LE5	1.34072
C6	0.686814	LE6	3.13495
C7	1.449	LE7	2.9611
C8	0.540798	LE8	1.02728
C9	1.02445	LE9	1.97082
		LE10	1.96276
		LE11	2.23449
		LE12	3.83691
FOXP3
C1	0.16442	LE1	0.709749
C2	0.12401	LE2	1.78962
C3	0.576546	LE3	0.396208
C4	0.917479	LE4	0.0911847
C5	0.899175	LE5	0.30495
C6	1.16619	LE6	0.305307
C7	1.09325	LE7	0.463723
C8	3.05893	LE8	0.681247
C9	1.00346	LE9	1.8452
		LE10	1.59852
		LE11	1.00234
		LE12	0.664077

## Sheet: Figure 3
Figure 3B
Tail volume increase in %
Week 0
C1	0	aCTLA4 1	0
C2	0	aCTLA4 2	0
C3	0	aCTLA4 3	0
C4	0	aCTLA4 4	0
C5	0	aCTLA4 5	0
C6	0	aCTLA4 6	0
C7	0	aCTLA4 7	0
C8	0	aCTLA4 8	0
C9	0	aCTLA4 9	0
C10	0	aCTLA4 10	0
Week 1
C1	51	aCTLA4 1	49
C2	55	aCTLA4 2	96
C3	79	aCTLA4 3	56
C4	64	aCTLA4 4	30.81
C5	104	aCTLA4 5	21.32
C6	117	aCTLA4 6	16.2
C7	73	aCTLA4 7	24.86
C8	143	aCTLA4 8	37
C9	77	aCTLA4 9	49
C10	84	aCTLA4 10	22
Week 2
C1	107	aCTLA4 1	29
C2	79	aCTLA4 2	61
C3	169	aCTLA4 3	75
C4	122	aCTLA4 4	66.72
C5	136	aCTLA4 5	39.96
C6	194	aCTLA4 6	63.29
C7	118	aCTLA4 7	21.32
C8	165	aCTLA4 8	63
C9	174	aCTLA4 9	89
C10	108	aCTLA4 10	63
Figure 3D
Flourescence signal
10 min
C1	0.12	aCTLA4 1	8.12
C2	18.87	aCTLA4 2	128.97
C3	25.99	aCTLA4 3	23.8
C4	0.29	aCTLA4 4	0.04
C5	0.81	aCTLA4 5	23.8
C6	0.01	aCTLA4 6	9.09
C7	0.44	aCTLA4 7	30.75
C8	1.22	aCTLA4 8	49.96
C9	4.19	aCTLA4 9	51.29
C10	0.53	aCTLA4 10	26.26
20 min
C1	0.55	aCTLA4 1	3.24
C2	22.29	aCTLA4 2	82.28
C3	25.14	aCTLA4 3	24.2
C4	0.92	aCTLA4 4	0.65
C5	0.06	aCTLA4 5	24.2
C6	0.03	aCTLA4 6	8.4
C7	0.04	aCTLA4 7	31.88
C8	8.58	aCTLA4 8	51.05
C9	5.12	aCTLA4 9	54.04
C10	2.61	aCTLA4 10	52.21
Figure 3E
Lyve+ area per field
Lymphatic coverage in %
C1	7.29183	aCTLA4 1	6.81575
C2	7.69985	aCTLA4 2	5.35202
C3	9.30819	aCTLA4 3	5.66538
C4	10.1618	aCTLA4 4	8.73189
C5	10.1237	aCTLA4 5	5.97759
C6	7.24566	aCTLA4 6	6.79565
C7	9.45312	aCTLA4 7	8.91279
C8	6.91234	aCTLA4 8	6.02311
C9	9.63142	aCTLA4 9	9.12544
C10	7.01343	aCTLA4 10	7.21233
No. Of Lymphatic vessels per field
C1	10	aCTLA4 1	10
C2	12.5	aCTLA4 2	10.2
C3	10.2	aCTLA4 3	11
C4	8.2	aCTLA4 4	7.8
C5	9.8	aCTLA4 5	10.4
C6	7.8	aCTLA4 6	8
C7	11.4	aCTLA4 7	7.33333
C8	12.2	aCTLA4 8	9.8
C9	10.5	aCTLA4 9	10.8
C10	8.8	aCTLA4 10	9.7
Figure 3F
Lymphatic vessel pulsations
Frequnecy (pulses/min)
C1	3.68	aCTLA4 1	7.17
C2	5.07	aCTLA4 2	6.15
C3	1.01	aCTLA4 3	4.64
C4	1.2	aCTLA4 4	6.04
C5	6.93	aCTLA4 5	8.93
C6	4.5	aCTLA4 6	3.56
C7	1.23	aCTLA4 7	2.34
C8	5.03	aCTLA4 8	6.31
C9	3.11	aCTLA4 9	2.33
C10	1.34	aCTLA4 10	3.23
Ampitude
C1	0.54	aCTLA4 1	2.49
C2	0.76	aCTLA4 2	1.46
C3	0.03	aCTLA4 3	0.97
C4	0.1	aCTLA4 4	1.66
C5	0.77	aCTLA4 5	0.32
C6	0.21	aCTLA4 6	1.3
C7	0.92	aCTLA4 7	1.23
C8	0.01	aCTLA4 8	0.71
C9	0.82	aCTLA4 9	0.43
C10	0.57	aCTLA4 10	0.45
Figure 3G
FoxP3+ cells per field
FoxP3+ cells
C1	45.8	aCTLA4 1	42.2
C2	38.5	aCTLA4 2	62.45
C3	28.4	aCTLA4 3	45.6667
C4	42.4	aCTLA4 4	54.25
C5	33.6	aCTLA4 5	52.47
C6	28.8	aCTLA4 6	31.22
C7	11.8	aCTLA4 7	25.6
C8	24.6	aCTLA4 8	28.5
C9	19	aCTLA4 9	41.4
C10	33.2	aCTLA4 10	36.4

## Sheet: Figure 4
Figure 4A+B
Gene Expression in mouse tail tissue
(fold expression from control group)
Th1						Th2
Il2						Il10
C1	0.471271	aCTLA4 1	0.337649			C1	0.63	aCTLA4 1	0.48
C2	0.983745	aCTLA4 2	0.744495			C2	0.68	aCTLA4 2	0.6
C3	0.475326	aCTLA4 3	0.289519			C3	0.28	aCTLA4 3	0.24
C4	0.165747	aCTLA4 4	0.382909			C4	0.37	aCTLA4 4	0.75
C5	0.166389	aCTLA4 5	0.251431			C5	0.98	aCTLA4 5	0.73
C6	0.312783	aCTLA4 6	1.26359			C6	1.26	aCTLA4 6	0.51
C7	2.10805	aCTLA4 7	0.291685			C7	2.05	aCTLA4 7	2.24
C8	1.05038	aCTLA4 8	0.244564			C8	2.29	aCTLA4 8	1.46
C9		aCTLA4 9	0.431975			C9	0.46	aCTLA4 9	1.08
C10	3.26631	aCTLA4 10	0.927991			C10		aCTLA4 10	2.67
Infg						Il13
C1	0.867539	aCTLA4 1	0.433962			C1	1.16	aCTLA4 1	0.65
C2	0.738321	aCTLA4 2	0.561209			C2	0.66	aCTLA4 2	1.24
C3	0.457875	aCTLA4 3	0.369627			C3	0.48	aCTLA4 3	0.29
C4	0.565384	aCTLA4 4	0.691581			C4	0.52	aCTLA4 4	0.36
C5	1.07927	aCTLA4 5	0.739848			C5	0.41	aCTLA4 5	0.66
C6	1.72629	aCTLA4 6	4.07699			C6	2.01	aCTLA4 6	0.73
C7	2.00726	aCTLA4 7	0.515114			C7	0.84	aCTLA4 7	0.6
C8		aCTLA4 8	0.307458			C8		aCTLA4 8	0.4
C9	0.558064	aCTLA4 9	0.322408			C9	1.06	aCTLA4 9	1.34
C10		aCTLA4 10	2.60896			C10	1.86	aCTLA4 10	2.25
Tnfa						Ccr4
C1	0.66	aCTLA4 1	0.64			C1	1.61	aCTLA4 1	1.67
C2	0.61	aCTLA4 2	0.68			C2	2.38	aCTLA4 2	0.86
C3	0.12	aCTLA4 3	0.37			C3	0.25	aCTLA4 3	0.75
C4	0.43	aCTLA4 4	0.38			C4	0.03	aCTLA4 4	0.43
C5	0.2	aCTLA4 5	0.37			C5	0.25	aCTLA4 5	0.4
C6	0.13	aCTLA4 6	0.32			C6	0.42	aCTLA4 6	1.04
C7	0.77	aCTLA4 7	0.95			C7	0.42	aCTLA4 7	0.66
C8	0.91	aCTLA4 8	1.53			C8	1.25	aCTLA4 8	0.45
C9	3.01	aCTLA4 9	1.76			C9	2.49	aCTLA4 9	0.69
C10	3.48	aCTLA4 10	1.42			C10	0.37	aCTLA4 10	0.31
Cxcr3						Ccr8
C1	1.07	aCTLA4 1	1.43			C1	1.46	aCTLA4 1	1.33
C2	2.07	aCTLA4 2	1.24			C2	1.83	aCTLA4 2	1.45
C3	0.22	aCTLA4 3	0.83			C3	0.3	aCTLA4 3	0.81
C4	0.05	aCTLA4 4	0.72			C4	0.04	aCTLA4 4	0.41
C5	0.39	aCTLA4 5	1.13			C5	0.24	aCTLA4 5	0.82
C6	0.46	aCTLA4 6	0.79			C6	0.47	aCTLA4 6	1.79
C7	0.77	aCTLA4 7	1.15			C7	1.03	aCTLA4 7	0.95
C8	2.04	aCTLA4 8	0.58			C8	1.27	aCTLA4 8	0.53
C9	2.23	aCTLA4 9	1.49			C9	2.06	aCTLA4 9	1.06
C10	0.85	aCTLA4 10	2.08			C10	0.77	aCTLA4 10	2.58
Figure 4C
Cytokine levels in mouse tail tissue
Il1a
C1	198.16	aCTLA4 1	309.37
C2	222.75	aCTLA4 2	358.03
C3		aCTLA4 3	326.07
C4	84.28	aCTLA4 4	292.86
C5	232.65	aCTLA4 5	350.43
C6	169.45	aCTLA4 6
C7	229.57	aCTLA4 7	294.75
C8	408.08	aCTLA4 8	347.76
C9	110.16	aCTLA4 9	214.66
C10	271.15	aCTLA4 10	181.74
Eotaxin
C1		aCTLA4 1	88.61
C2	85.49	aCTLA4 2	102.59
C3	48.5	aCTLA4 3	117.19
C4	104.63	aCTLA4 4	86.53
C5	119.6	aCTLA4 5	63.95
C6	69.72	aCTLA4 6	49.39
C7	159.33	aCTLA4 7	213.57
C8	88.61	aCTLA4 8	277.24
C9	52.03	aCTLA4 9	207.14
C10	44.95	aCTLA4 10	84.87
Ccl5
C1	128.18	aCTLA4 1	96.87
C2	70.59	aCTLA4 2	103.82
C3	74.18	aCTLA4 3	88.08
C4	63.24	aCTLA4 4	76.4
C5	109.45	aCTLA4 5	66.02
C6	73.28	aCTLA4 6	68.77
C7	97.7	aCTLA4 7	204.07
C8	76.4	aCTLA4 8	161.42
C9	51.72	aCTLA4 9	112.63
C10	61.84	aCTLA4 10	73.28
Il17
C1	4.44	aCTLA4 1	3.58
C2	3.42	aCTLA4 2	3.27
C3	2.49	aCTLA4 3	3.27
C4	6.56	aCTLA4 4	1.71
C5	1.87	aCTLA4 5	2.02
C6	3.27	aCTLA4 6	2.02
C7	2.64	aCTLA4 7	2.33
C8	2.8	aCTLA4 8	3.11
C9	4.68	aCTLA4 9	2.18
C10	2.18	aCTLA4 10	2.18
Il12
C1	72.54	aCTLA4 1	61.02
C2	119.33	aCTLA4 2	85.99
C3	131.53	aCTLA4 3	41.82
C4	156.6	aCTLA4 4	89.2
C5	91.76	aCTLA4 5	63.58
C6	71.26	aCTLA4 6	39.26
C7	126.39	aCTLA4 7	106.5
C8	78.95	aCTLA4 8	145.67
C9	49.5	aCTLA4 9	66.14
C10	68.7	aCTLA4 10	102.54
Figure 4D
Cytokine levels in mouse Serum
Tnfa
C1	31.2	aCTLA4 1	48.18
C2	36.84	aCTLA4 2	42.5
C3	31.2	aCTLA4 3	48.18
C4	25.58	aCTLA4 4	48.18
C5	19.99	aCTLA4 5
C6	25.58	aCTLA4 6	53.88
C7	25.58	aCTLA4 7	25.58
C8	31.2	aCTLA4 8	42.5
C9	31.2	aCTLA4 9	25.58
C10	31.2	aCTLA4 10	19.99
Ccl5
C1	135.72	aCTLA4 1	102.46
C2	144.77	aCTLA4 2	105.42
C3	111.28	aCTLA4 3	117.04
C4	113.21	aCTLA4 4	144.77
C5	160.69	aCTLA4 5
C6	172.76	aCTLA4 6	39.03
C7	128.34	aCTLA4 7	72.31
C8	141.17	aCTLA4 8	120.84
C9	84.11	aCTLA4 9	132.04
C10	137.54	aCTLA4 10	82
Ccl4
C1	92.82	aCTLA4 1	149.94
C2	55.86	aCTLA4 2	120.81
C3	79.78	aCTLA4 3	116.98
C4	55.86	aCTLA4 4	189.91
C5	84.22	aCTLA4 5
C6	120.81	aCTLA4 6	160.29
C7	199.38	aCTLA4 7	237.1
C8	94.92	aCTLA4 8	238.55
C9	19.33	aCTLA4 9	167.05
C10	142.89	aCTLA4 10	84.22
KC
C1	13.29	aCTLA4 1	18.63
C2	21.25	aCTLA4 2	22.54
C3	17.31	aCTLA4 3	31.42
C4	42.49	aCTLA4 4	30.17
C5	19.94	aCTLA4 5
C6	28.91	aCTLA4 6	82.3
C7	33.91	aCTLA4 7	66.78
C8	40.67	aCTLA4 8	91.35
C9	52.69	aCTLA4 9	35.76
C10	31.42	aCTLA4 10	77.73
Mouse aCTLA4 5 died during tissue harvesting --> no serum available
Figure 4E
Murine PBMCs aCTLA4 or control treatment
%CD4+ cells of CD45+/CD11b- cells
C1	8.33	aCTLA4 1	10.9
C2	11.9	aCTLA4 2	3.78
C3	7.77	aCTLA4 3	4.84
C4	4.67	aCTLA4 4	16.5
C5	1.14	aCTLA4 5	10.1
C6	6.03	aCTLA4 6	7.09
C7	8.1	aCTLA4 7	1.73
C8	7.2	aCTLA4 8	8.1
%CD8+ cells of CD45+/CD11b- cells
C1	1.79	aCTLA4 1	3.79
C2	3.22	aCTLA4 2	0.85
C3	2.02	aCTLA4 3	1.3
C4	1.16	aCTLA4 4	4.85
C5	0.19	aCTLA4 5	3.09
C6	1.31	aCTLA4 6	1.65
C7	2.03	aCTLA4 7	0.31
C8	2.15	aCTLA4 8	2.03
%Foxp3+ cells of CD4+ cells
C1	9.31	aCTLA4 1	18.1
C2	9.09	aCTLA4 2	12
C3	12.4	aCTLA4 3	15.5
C4	3.41	aCTLA4 4	11.9
C5	3.58	aCTLA4 5	15
C6	5.96	aCTLA4 6	11.7
C7	9.67	aCTLA4 7	15.3
C8	14.3	aCTLA4 8	9.67
Absolute cell counts: Mouse PBMCs (Cells per ml blood)
	C1	C2	C3	C4	C5	C6	C7	C8
live cells	325990	859798	419550	763240	456976	353510	263278	248692
CD45+/CD11b-	46385	56905	38142.5	81670	293384	29673.3	23297.5	17947.5
CD4+	3865	6790	2965	3810	3352	1790	1887.5	1292.5
Foxp3-	3505	6172.5	2597.5	3680	3232	1683.33	1705	1107.5
Foxp3+	360	617.5	367.5	130	120	106.667	182.5	185
	aCTLA4 1	aCTLA4 2	aCTLA4 3	aCTLA4 4	aCTLA4 5	aCTLA4 6	aCTLA4 7	aCTLA4 8
live cells	814975	2.14949e+06	1048875	1908100	1142440	883775	658194	621731
CD45+/Cd11b-	115962	142262	95356.2	204175	733460	74183.3	58243.8	44868.8
CD4+	9662.5	16975	7412.5	9525	8380	4475	4718.75	3231.25
Foxp3-	8762.5	15431.2	6493.75	9200	8080	4208.33	4262.5	2768.75
Foxp3+	900	1543.75	918.75	325	300	266.667	456.25	462.5
Figure 4F
%Foxp3+ cells of single cells
C1	0.1104	aCTLA4 1	0.069434
C2	0.0718	aCTLA4 2	0.114593
C3	0.0876	aCTLA4 3	0.114542
C4	0.017	aCTLA4 4	0.062261
C5	0.0263	aCTLA4 5	0.110301
C6	0.0302	aCTLA4 6	0.109929
C7	0.0693	aCTLA4 7	0.091228
C8	0.0744	aCTLA4 8	0.069318

## Sheet: Figure 5
Figure 5B+C
Edematous tail SVF aCTLA4 treatment
%CD4+ cells of TCRb+ cells
C1	66.2	aCTLA4 1	63.5
C2	32.9	aCTLA4 2	50.7
C3	73.2	aCTLA4 3	78.1
C4	60.9	aCTLA4 4	74.6
C5	61.1	aCTLA4 5	74.2
C6	55.3	aCTLA4 6	59.7
C7	27.8	aCTLA4 7	77
%CD8+ cells of TCRb+ cells
C1	11.9	aCTLA4 1	3.15
C2	2.99	aCTLA4 2	3.32
C3	2.79	aCTLA4 3	3.22
C4	8.6	aCTLA4 4	2.9
C5	6.28	aCTLA4 5	3.5
C6	5.03	aCTLA4 6	3.65
C7	2.78	aCTLA4 7	2.87
%Foxp3+/CD25+ cells of CD4+ cells
C1	29.3	aCTLA4 1	53.8
C2	16	aCTLA4 2	27.5
C3	39.9	aCTLA4 3	49.5
C4	2.28	aCTLA4 4	41.5
C5	24.6	aCTLA4 5	47.6
C6	35.1	aCTLA4 6	27.8
C7	16.2	aCTLA4 7	46.6
%Foxp3+/CTLA4+ cells of CD4+ cells
C1	38.7	aCTLA4 1	61.9
C2	20.1	aCTLA4 2	33
C3	45.2	aCTLA4 3	62
C4	2.28	aCTLA4 4	54.5
C5	31.8	aCTLA4 5	59.7
C6	43.2	aCTLA4 6	34.8
C7	16.7	aCTLA4 7	54.5
%Foxp3+/CD44+ cells of CD4+ cells
C1	35.5	aCTLA4 1	61.6
C2	17.6	aCTLA4 2	28.5
C3	42.2	aCTLA4 3	57.2
C4	1.24	aCTLA4 4	47.3
C5	27.1	aCTLA4 5	53.8
C6	38.6	aCTLA4 6	31.4
C7	19.2	aCTLA4 7	50.1
%Foxp3+/CD73+ cells of CD4+ cells
C1	13.9	aCTLA4 1	22.2
C2	8.46	aCTLA4 2	15.4
C3	16.3	aCTLA4 3	25.3
C4	1.04	aCTLA4 4	31.5
C5	13.5	aCTLA4 5	30.2
C6	26.9	aCTLA4 6	14.3
C7	10	aCTLA4 7	24
	C1	C2	C3	C4	C5	C6	C7
alive	212415	593290	97865	529590	104575	230310	274670
B Cells	4135	7405	5275	9920	2955	7580	29040
CD45+/CD11b-/CD19-	12795	18780	16270	14985	10990	10570	19370
>TRCB+	6070	4845	4485	3955	3265	2785	4320
>>CD4+	4020	1595	3285	2410	1995	1540	1200
>>>FOXP3-/CD25+	175	270	410	945	240	135	105
>>>FOXP3+/CD25+	1175	255	1310	55	490	540	195
>>>FOXP3-/CTLA4+	775	695	1215	1650	785	370	370
>>>FOXP3+/CTLA4+	1555	320	1485	55	635	665	200
>>>FOXP3-/CD44+	505	475	960	425	805	445	580
>>>FOXP3+/CD44+	1425	280	1385	30	540	595	230
>>>FOXP3-/CD73+	855	635	1005	535	1025	515	600
>>>FOXP3+/CD73+	555	135	535	25	270	415	120
	aCTLA4 1	aCTLA4 2	aCTLA4 3	aCTLA4 4	aCTLA4 5	aCTLA4 6	aCTLA4 7
alive	101290	226720	69240	66405	58275	225230	70285
B Cells	4740	7126.67	3790	2870	5675	3485	1740
CD45+/CD11b-/CD19-	13845	17413.3	15096.7	14055	17945	13790	7590
>TRCB+	4755	5026.67	8280	5855	6420	3700	2785
>>CD4+	3020	2546.67	6466.67	4365	4765	2210	2145
>>>FOXP3-/CD25+	115	280	256.667	240	280	210	195
>>>FOXP3+/CD25+	1625	700	3203.33	1810	2270	615	1000
>>>FOXP3-/CTLA4+	690	780	1543.33	1330	925	840	750
>>>FOXP3+/CTLA4+	1870	840	4010	2380	2845	770	1170
>>>FOXP3-/CD44+	435	646.667	1320	1045	1270	680	460
>>>FOXP3+/CD44+	1860	726.667	3696.67	2065	2565	695	1075
>>>FOXP3-/CD73+	600	1060	1760	1315	1440	995	510
>>>FOXP3+/CD73+	670	393.333	1636.67	1375	1440	315	515
Figure 5D
%Foxp3+/CD25+ cells of single cells
C1	0.1402	aCTLA4 1	0.13
C2	0.0084	aCTLA4 2	0.04
C3	0.1036	aCTLA4 3	0.33
C4	0.0023	aCTLA4 4	0.19
C5	0.0406	aCTLA4 5	0.21
C6	0.0375	aCTLA4 6	0.06
C7	0.0048	aCTLA4 7	0.102
Figure 5E
Gene Expression in mouse tail tissue
(fold expression from control group)
Treg
Ctla4
C1	0.71	aCTLA4 1	0.88
C2	1.06	aCTLA4 2	0.72
C3	0.54	aCTLA4 3	0.5
C4	0.72	aCTLA4 4	1.83
C5	0.59	aCTLA4 5	1.05
C6	0.3	aCTLA4 6	1.88
C7	2.39	aCTLA4 7	2.33
C8	0.86	aCTLA4 8	1.87
C9	0.98	aCTLA4 9	2.02
C10	1.8	aCTLA4 10	2.22
Foxp3
C1	1.29	aCTLA4 1	1.54
C2	1.92	aCTLA4 2	1.65
C3	1	aCTLA4 3	0.43
C4	0.29	aCTLA4 4	2.1
C5	0.88	aCTLA4 5	1.73
C6	0.62	aCTLA4 6	0.86
C7	1.37	aCTLA4 7	2.35
C8	1.15	aCTLA4 8	1.39
C9	0.53	aCTLA4 9	1.33
C10	1.05	aCTLA4 10	2.87
Cd25
C1	0.91	aCTLA4 1	1.11
C2	1.27	aCTLA4 2	0.9
C3	0.16	aCTLA4 3	0.52
C4	0.02	aCTLA4 4	0.47
C5	0.22	aCTLA4 5	0.65
C6	0.17	aCTLA4 6	0.68
C7	1.61	aCTLA4 7	2
C8	0.74	aCTLA4 8	0.49
C9	3.61	aCTLA4 9	0.53
C10	0.82	aCTLA4 10	2.86
Figure 5F
Analysis of altered activated biological processes based on Gene Set Enrichment Analysis
ID	Description	setSize	enrichmentScore	NES	pvalue	p.adjust	qvalue	rank	leading_edge	core_enrichment	geneName
GO:0031424	keratinization	73	-0.763191	-2.20094	1e-10	1.67149e-07	1.67149e-07	4041	tags=70%, list=18%, signal=58%	ENSMUSG00000057609/ENSMUSG00000068890/ENSMUSG00000023039/ENSMUSG00000027919/ENSMUSG00000037185/ENSMUSG00000095870/ENSMUSG00000045566/ENSMUSG00000034282/ENSMUSG00000068889/ENSMUSG00000063661/ENSMUSG00000050296/ENSMUSG00000022986/ENSMUSG00000103523/ENSMUSG00000049548/ENSMUSG00000042124/ENSMUSG00000027401/ENSMUSG00000047281/ENSMUSG00000116336/ENSMUSG00000049382/ENSMUSG00000050359/ENSMUSG00000043165/…	Lce1a1/Lce1a2/Krt7/Lce1g/Krt80/Lce1k/Sprr4/Evpl/Lce1e/Krt73/Abca12/Krt75/2210017I01Rik/Krt82/Lce1f/Tgm3/Sfn/Gm49425/Krt8/Sprr1a/Lor/Krt78/Krt71/Gm10229/Ivl/Krt17/Krt87/Cnfn/Krt6a/Gprc5d/Krt72/Sprr2h/Krt83/Krt81/Krt86/Sprr1b/Lce3f/Krt16/Krt1/Lce3c/Lce3e/Sprr2i/Sprr2d/Il1a/Gm5478/Sprr2e/Sprr2j-ps/Lce3d/Lce3a/Lce3b/Sprr2f
GO:0002376	immune system process	428	0.440729	1.7831	1.24972e-10	1.67149e-07	1.67149e-07	3658	tags=33%, list=16%, signal=28%	ENSMUSG00000020641/ENSMUSG00000074896/ENSMUSG00000016498/ENSMUSG00000015947/ENSMUSG00000011008/ENSMUSG00000030148/ENSMUSG00000028270/ENSMUSG00000034459/ENSMUSG00000090231/ENSMUSG00000034641/ENSMUSG00000105504/ENSMUSG00000027514/ENSMUSG00000024164/ENSMUSG00000104713/ENSMUSG00000041827/ENSMUSG00000016024/ENSMUSG00000021624/ENSMUSG00000050377/ENSMUSG00000044583/ENSMUSG00000047638/ENSMUSG00000024349/…	Rsad2/Ifit3/Pdcd1lg2/Fcgr1/Mcoln2/Clec4a2/Gbp2/Ifit1/Cfb/Cd300ld/Gbp5/Zbp1/C3/Gbp6/Oasl1/Lbp/Cd180/Il31ra/Tlr7/Nr1h4/Sting1/Cd300ld3/C1qc/Tyrobp/Ly9/Cfp/Cd300lb/Irf7/Iigp1/C2/Pirb/Clec4n/Pld4/Gbp7/Csf1/C1qa/C1qb/Cd300c2/Ifi204/Oas2/Parp9/Tarm1/Fcer1g/Arg1/Ly86/Tnfrsf13b/Pik3cd/Serping1/Themis/Tgtp1/Psmb8/Tlr13/Dtx3l/Lcn2/Irgm1/Tnfaip8l2/Tlr1/Unc93b1/Tlr8/Bst2/Fcgr4/Gper1/Hck/Masp1/C1s2/Ifih1/Tmem…
GO:0009617	response to bacterium	150	0.553398	2.01846	2.06657e-08	1.84269e-05	1.84269e-05	3555	tags=41%, list=16%, signal=35%	ENSMUSG00000074896/ENSMUSG00000015947/ENSMUSG00000034855/ENSMUSG00000035385/ENSMUSG00000028270/ENSMUSG00000034459/ENSMUSG00000090231/ENSMUSG00000028268/ENSMUSG00000105504/ENSMUSG00000040264/ENSMUSG00000035692/ENSMUSG00000024164/ENSMUSG00000104713/ENSMUSG00000105096/ENSMUSG00000026536/ENSMUSG00000054203/ENSMUSG00000069874/ENSMUSG00000030107/ENSMUSG00000054072/ENSMUSG00000024371/ENSMUSG00000000204/…	Ifit3/Fcgr1/Cxcl10/Ccl2/Gbp2/Ifit1/Cfb/Gbp3/Gbp5/Gbp2b/Isg15/C3/Gbp6/Gbp10/Ifi211/Ifi205/Irgm2/Usp18/Iigp1/C2/Slfn4/Gbp7/Ifi204/Oas2/Cubn/Ces1g/Ncf1/Gbp9/Trim30a/Tgtp1/Slfn2/Lcn2/Irgm1/Trac/Fkbp5/Hp/Cxcl9/Ly6a/Prlr/Tgtp2/Lrg1/Gbp4/Dhx58/Nexn/Cd36/Ifi44/Cd52/Mt2/Scn7a/Ms4a1/Amy1/P2rx7/Slc11a1/Irf8/Adh7/Pglyrp1/Pygl/Mndal/Ccdc80/Gpc3/Vegfd
GO:0045087	innate immune response	368	0.424298	1.6728	5.00695e-08	3.34839e-05	3.34839e-05	3654	tags=31%, list=16%, signal=26%	ENSMUSG00000020641/ENSMUSG00000057596/ENSMUSG00000074896/ENSMUSG00000015947/ENSMUSG00000011008/ENSMUSG00000030148/ENSMUSG00000034459/ENSMUSG00000090231/ENSMUSG00000015340/ENSMUSG00000027514/ENSMUSG00000024164/ENSMUSG00000041827/ENSMUSG00000016024/ENSMUSG00000021624/ENSMUSG00000044583/ENSMUSG00000047638/ENSMUSG00000024349/ENSMUSG00000027832/ENSMUSG00000090215/ENSMUSG00000069874/ENSMUSG00000036896/…	Rsad2/Trim30d/Ifit3/Fcgr1/Mcoln2/Clec4a2/Ifit1/Cfb/Cybb/Zbp1/C3/Oasl1/Lbp/Cd180/Tlr7/Nr1h4/Sting1/Ptx3/Trim34b/Irgm2/C1qc/Ly9/Cfp/Mx1/Cyba/Irf7/Iigp1/C2/Clec4n/Igtp/Pld4/Csf1/C1qa/C1qb/Ifi204/Oas2/Trem2/Parp9/Tarm1/Fcer1g/Arg1/Ly86/Wfdc17/Trim21/Pik3cd/Serping1/Trim30a/Tgtp1/Tlr13/Dtx3l/Lcn2/Irgm1/Tnfaip8l2/Tlr1/Unc93b1/Tlr8/Bst2/Gper1/Hck/Masp1/C1s2/Ifih1/Tmem106a/Irf1/Fgr/Ticam2/Csf1r/Rarres2/T…
GO:0051607	defense response to virus	175	0.507119	1.89487	5.3928e-07	0.000288515	0.000288515	3658	tags=38%, list=16%, signal=32%	ENSMUSG00000020641/ENSMUSG00000074896/ENSMUSG00000034855/ENSMUSG00000034459/ENSMUSG00000043263/ENSMUSG00000035692/ENSMUSG00000040033/ENSMUSG00000027514/ENSMUSG00000026536/ENSMUSG00000041827/ENSMUSG00000044583/ENSMUSG00000024349/ENSMUSG00000054203/ENSMUSG00000000386/ENSMUSG00000025498/ENSMUSG00000067297/ENSMUSG00000033355/ENSMUSG00000040253/ENSMUSG00000073489/ENSMUSG00000032690/ENSMUSG00000062488/…	Rsad2/Ifit3/Cxcl10/Ifit1/Ifi209/Isg15/Stat2/Zbp1/Ifi211/Oasl1/Tlr7/Sting1/Ifi205/Mx1/Irf7/Ifit1bl2/Rtp4/Gbp7/Ifi204/Oas2/Ifit3b/Parp9/Plscr1/Ifi207/Dtx3l/Apobec1/Unc93b1/Tlr8/Bst2/Ifih1/Irf1/Ifngr1/Ticam2/Cxcl9/Ifitm3/Oasl2/Dhx58/Trex1/Slfn8/Ddx60/Card9/Kcnj8/Nlrp1b/Stat1/Tlr2/Trim56/Aim2/Mlkl/Isg20/Znfx1/Oas1f/Apobec3/Ifnar2/Mndal/Myd88/Cd40/Gpam/Ptprc/Traf3ip1/Oas1c/Cd8a/Oas3/Eif2ak4/Ifitm2/Eif…
GO:0071346	cellular response to interferon-gamma	92	0.60423	2.05115	7.51023e-07	0.000296291	0.000296291	2968	tags=36%, list=13%, signal=31%	ENSMUSG00000004814/ENSMUSG00000035352/ENSMUSG00000019122/ENSMUSG00000035373/ENSMUSG00000020676/ENSMUSG00000018927/ENSMUSG00000035385/ENSMUSG00000028270/ENSMUSG00000026712/ENSMUSG00000009185/ENSMUSG00000028268/ENSMUSG00000105504/ENSMUSG00000040264/ENSMUSG00000104713/ENSMUSG00000105096/ENSMUSG00000094686/ENSMUSG00000026728/ENSMUSG00000021367/ENSMUSG00000040253/ENSMUSG00000018930/ENSMUSG00000029298/…	Ccl24/Ccl12/Ccl9/Ccl7/Ccl11/Ccl6/Ccl2/Gbp2/Mrc1/Ccl8/Gbp3/Gbp5/Gbp2b/Gbp6/Gbp10/Ccl21a/Vim/Edn1/Gbp7/Ccl4/Gbp9/Star/Irgm1/Rab11fip5/Ccl22/Gbp4/Was/Gbp8/Stat1/Tlr2/Rab43/Aif1/Irf8
GO:0030216	keratinocyte differentiation	66	-0.708485	-2.02866	7.75341e-07	0.000296291	0.000296291	3510	tags=45%, list=15%, signal=39%	ENSMUSG00000090125/ENSMUSG00000026638/ENSMUSG00000006445/ENSMUSG00000034282/ENSMUSG00000021994/ENSMUSG00000019761/ENSMUSG00000022218/ENSMUSG00000050296/ENSMUSG00000027401/ENSMUSG00000030510/ENSMUSG00000001804/ENSMUSG00000047281/ENSMUSG00000045545/ENSMUSG00000059657/ENSMUSG00000050359/ENSMUSG00000043165/ENSMUSG00000049128/ENSMUSG00000034362/ENSMUSG00000022902/ENSMUSG00000079597/ENSMUSG00000071561/…	Pou3f1/Irf6/Epha2/Evpl/Wnt5a/Krt10/Tgm1/Abca12/Tgm3/Cers3/Dsg4/Sfn/Krt14/Stfa2l1/Sprr1a/Lor/Ivl/Csta1/Stfa2/Cstdc4/Cstdc5/Sprr2h/Krt16/Csta3/Sprr2i/Sprr2d/Sprr2e/Stfa3/Sprr2f/Ptgs2
GO:0035458	cellular response to interferon-beta	52	0.707147	2.17474	9.08673e-07	0.000303838	0.000303838	3617	tags=65%, list=16%, signal=55%	ENSMUSG00000074896/ENSMUSG00000028270/ENSMUSG00000034459/ENSMUSG00000028268/ENSMUSG00000043263/ENSMUSG00000104713/ENSMUSG00000026536/ENSMUSG00000024349/ENSMUSG00000054203/ENSMUSG00000069874/ENSMUSG00000054072/ENSMUSG00000073555/ENSMUSG00000078853/ENSMUSG00000040253/ENSMUSG00000073489/ENSMUSG00000068606/ENSMUSG00000078922/ENSMUSG00000073490/ENSMUSG00000069893/ENSMUSG00000046879/ENSMUSG00000058163/…	Ifit3/Gbp2/Ifit1/Gbp3/Ifi209/Gbp6/Ifi211/Sting1/Ifi205/Irgm2/Iigp1/Gm4951/Igtp/Gbp7/Ifi204/Gm4841/Tgtp1/Ifi207/9930111J21Rik1/Irgm1/Gm5431/Irf1/Tgtp2/Ifi214/Trex1/Ifi47/Stat1/Aim2/Pnpt1/Oas1f/Ifi203/Mndal/Oas1c/Ifitm2

## Sheet: Figure 6
Figure 6C
Human PBMC pre and post aCTLA4 treatment
%CD4 cells of CD45/CD11b- cells
pre1	66.2	post1	59.6
pre2	43	post2	52.7
pre3	46.7	post3	43.4
pre4	49.8	post4	51.6
pre5	66.4	post5	66.6
pre6	60	post6	43.7
pre7	49.2	post7	50.9
%CD8 cells of CD45/CD11b- cells
pre1	18	post1	16.2
pre2	27.3	post2	26.8
pre3	29.7	post3	29.9
pre4	23.4	post4	21.7
pre5	20.1	post5	18.1
pre6	18.1	post6	16.4
pre7	20.2	post7	20
%FOXP3+/CD25+ cells of CD4+ cells
pre1	4.71	post1	6.37
pre2	7.12	post2	7.87
pre3	4.75	post3	4.66
pre4	5.63	post4	7.04
pre5	9.88	post5	12.8
pre6	4.6	post6	8.94
pre7	4.18	post7	6.25
%FOXP3+/CD127+ cells of CD4+ cells
pre1	0.76	post1	2.53
pre2	2.33	post2	1.27
pre3	0.83	post3	0.4
pre4	0.86	post4	1.53
pre5	5.35	post5	1.99
pre6	3.27	post6	1.5
pre7	2.66	post7	4.37
%FOXP3+/CD103+ cells of CD4+ cells
pre1	0.033	post1	0.056
pre2	0.75	post2	1.38
pre3	0.12	post3	0.26
pre4	0.097	post4	0.13
pre5	0.56	post5	0.47
pre6	0.14	post6	0.11
pre7	0.083	post7	0.13
Figure 6D
Human PBMC pre and post aCTLA4 treatment
%FOXP3+ cells of total singe, alive cells
pre1	0.0269296	post1	0.0364709
pre2	0.025817	post2	0.037236
pre3	0.020249	post3	0.017546
pre4	0.024842	post4	0.03375
pre5	0.062327	post5	0.068935
pre6	0.023067	post6	0.031743
pre7	0.017204	post7	0.026254
Figure 6E
Significant Serum Cytokines (pg/ml)
TNFa
pre1	0.737311	post1	1.2536
pre2	0.54813	post2	0.955229
pre3	0.974933	post3	0.924544
pre4	0.737311	post4	0.92893
pre5	0.726242	post5	1.07758
pre6	1.01211	post6	1.25576
pre7	0.741737	post7	0.933315
pre8	0.757219	post8	0.931123
pre9	0.684117	post9	0.706301
pre10	0.54589	post10	0.692994
pre11	0.554847	post11	0.774897
pre12	0.78373	post12	0.755008
pre13	0.882836	post13	1.23843
pre14	0.661905	post14	0.816818
pre15	0.781522	post15	0.803589
pre16	0.688556	post16	1.38117
IL10
pre1	0.15705	post1	0.316358
pre2	0.189234	post2	0.338989
pre3	0.450972	post3	0.315519
pre4	0.200223	post4	0.480976
pre5	0.261763	post5	0.485973
pre6	0.430118	post6	0.557517
pre7	0.196843	post7	0.36829
pre8	0.200223	post8	0.350714
pre9	0.353226	post9	0.390031
pre10	0.180774	post10	0.628912
pre11	0.216267	post11	0.318874
pre12	0.2937	post12	0.400059
pre13	0.340665	post13	0.652128
pre14	0.3549	post14	0.349039
pre15	0.218798	post15	0.247455
pre16	0.257556	post16	0.705972
IL17A
pre1	0.586894	post1	3.1271
pre2	0	post2	0.848907
pre3	0.534134	post3	1.1862
pre4	3.0265	post4	13.374
pre5	1.20342	post5	2.33636
pre6	1.33233	post6	9.96544
pre7	0.901012	post7	1.8448
pre8	1.29799	post8	1.42665
pre9	1.19481	post9	1.97225
pre10	0.392675	post10	1.20342
pre11	0	post11	0.357103
pre12	1.19481	post12	4.07035
pre13	2.34481	post13	2.91741
pre14	1.55498	post14	0.709504
pre15	1.87881	post15	4.3778
pre16	1.35807	post16	3.42002
IL16
pre1	87.5835	post1	161.876
pre2	98.523	post2	130.845
pre3	70.5099	post3	76.447
pre4	72.2557	post4	160.124
pre5	97.3644	post5	96.7975
pre6	102.659	post6	173.019
pre7	76.1577	post7	121.319
pre8	134.157	post8	168.968
pre9	138.813	post9	107.113
pre10	128.105	post10	316.914
pre11	86.1528	post11	95.9982
pre12	100.272	post12	84.1203
pre13	100.657	post13	141.834
pre14	152.503	post14	227.202
pre15	60.8924	post15	75.4208
pre16	99.0633	post16	197.868
TGF-b1
pre1	46965.1	post1	53569.9
pre2	38355.9	post2	46031.9
pre3	35968.6	post3	73088
pre4	44892.7	post4	40798.4
pre5	39662.4	post5	36607.4
pre6	48621.8	post6	48140.2
pre7	52195.4	post7	49074.5
pre8	48937.3	post8	58187.4
pre9	44242.2	post9	54001.2
pre10	54941.3	post10	56945.4
pre11	69952.8	post11	60994.7
pre12	41159.4	post12	43214.5
pre13	25903.5	post13	33751.5
pre14	48244.3	post14	59797.7
pre15	44667.4	post15	57980.4
pre16	24051.1	post16	55454.7
Figure 5F
Significant Serum Cytokines (pg/ml)
MIP1b
pre1	126.103	post1	219.223
pre2	200.695	post2	273.259
pre3	212.176	post3	182.547
pre4	79.4076	post4	119.373
pre5	176.144	post5	191.256
pre6	582.845	post6	652.325
pre7	191.938	post7	317.832
pre8	476.62	post8	413.214
pre9	253.192	post9	216.586
pre10	194.713	post10	167.724
pre11	113.62	post11	132.854
pre12	115.918	post12	126.561
pre13	117.316	post13	110.129
pre14	91.227	post14	113.875
pre15	132.585	post15	121.183
pre16	198.98	post16	201.74
IL6
pre1	1.20994	post1	1.36636
pre2	0.499953	post2	1.27565
pre3	0.726957	post3	0.602745
pre4	0.622308	post4	0.871816
pre5	0.814941	post5	1.01062
pre6	3.40269	post6	5.05458
pre7	0.699977	post7	1.02922
pre8	1.21726	post8	0.80352
pre9	0.645703	post9	0.606663
pre10	0.567374	post10	0.883147
pre11	0.07917	post11	0.223293
pre12	0.587051	post12	0.54763
pre13	2.57861	post13	2.91632
pre14	1.1586	post14	1.07745
pre15	1.01062	post15	0.784449
pre16	1.58888	post16	1.6138
INFg
pre1	5.47902	post1	12.2046
pre2	3.53939	post2	31.0018
pre3	53.5193	post3	25.5607
pre4	15.4195	post4	32.5405
pre5	10.8476	post5	21.3211
pre6	5.38359	post6	17.2742
pre7	7.18602	post7	5.66965
pre8	11.0793	post8	6.69794
pre9	6.42967	post9	6.28746
pre10	4.80957	post10	10.3834
pre11	0.564514	post11	1.11428
pre12	16.1502	post12	5.84417
pre13	8.33019	post13	8.36144
pre14	6.11347	post14	7.28033
pre15	32.9691	post15	8.34581
pre16	14.962	post16	23.1676
CCL2
pre1	711.188	post1	874.024
pre2	316.763	post2	418.329
pre3	386.212	post3	501.967
pre4	527.794	post4	935.173
pre5	442.076	post5	487.622
pre6	754.978	post6	856.54
pre7	313.083	post7	285.035
pre8	754.858	post8	671.102
pre9	911.498	post9	865.624
pre10	676.029	post10	576.342
pre11	224.069	post11	296.49
pre12	757.272	post12	546.928
pre13	516.597	post13	702.81
pre14	345.128	post14	382.989
pre15	628.444	post15	645.579
pre16	798.205	post16	960.24

## Sheet: FigureS1
Figure S1 A
FOXP3+ cells per mm2 skin tissue
FOXP3+ cells			Stage 1	Stage 2	Stage 3
C1	4.12816	LE1	15.4806
C2	1.03204	LE2	14.4486
C3	3.09612	LE3		3.09612
C4	4.12816	LE4		11.3524
C5	5.1602	LE5		14.4486
C6	5.1602	LE6		29.6711
C7	1.03204	LE7		10.3204
C8	5.1602	LE8		10.3204
C9	7.7403	LE9		28.8971
		LE10		49.4666
		LE11		30.316
		LE12			24.7689
Figure S1 B
Gene Expression Human Fat Tissue
(fold expression from control group)
CD4			Stage 1	Stage 2	Stage 3
C1	1.22357	LE1	0.709869
C2	0.274686	LE2	1.53784
C3	0.759445	LE3		1.75647
C4	1.42431	LE4		2.50635
C5	1.24641	LE5		2.48906
C6	1.00461	LE6		2.1841
C7	1.06696	LE7		1.59994
C8	1.30508	LE8		0.63142
C9	1.00002	LE9		1.17935
		LE10		1.76349
		LE11		1.64533
		LE12			2.1851
CTLA4			Stage 1	Stage 2	Stage 3
C1	0.633342	LE1	1.46216
C2	0.403275	LE2	3.67738
C3	0.955319	LE3		1.31556
C4	1.31786	LE4		5.0454
C5	1.25764	LE5		1.74432
C6	1.30508	LE6		0.608754
C7	1.10258	LE7		1.00262
C8	1.0249	LE8		1.72305
C9	1.10023	LE9		2.51685
		LE10		0.592795
		LE11		1.85433
		LE12			2.4304
CD25			Stage 1	Stage 2	Stage 3
C1	0.588166	LE1	0.762598
C2	0.318793	LE2	3.09105
C3	2.1104	LE3		1.18697
C4	2.08277	LE4		5.14347
C5	0.295607	LE5		1.34072
C6	0.686814	LE6		3.13495
C7	1.449	LE7		2.9611
C8	0.540798	LE8		1.02728
C9	1.02445	LE9		1.97082
		LE10		1.96276
		LE11		2.23449
		LE12			3.83691
FOXP3			Stage 1	Stage 2	Stage 3
C1	0.16442	LE1	0.709749
C2	0.12401	LE2	1.78962
C3	0.576546	LE3		0.396208
C4	0.917479	LE4		0.0911847
C5	0.899175	LE5		0.30495
C6	1.16619	LE6		0.305307
C7	1.09325	LE7		0.463723
C8	3.05893	LE8		0.681247
C9	1.00346	LE9		1.8452
		LE10		1.59852
		LE11		1.00234
		LE12			0.664077

## Sheet: Figure S4
Figure S4B
Tail volume increase in %
Week 0
C1	0	aCTLA4 1	0
C2	0	aCTLA4 2	0
C3	0	aCTLA4 3	0
C4	0	aCTLA4 4	0
C5	0	aCTLA4 5	0
C6		aCTLA4 6	0
C7	0	aCTLA4 7	0
C8	0	aCTLA4 8	0
C9	0	aCTLA4 9	0
C10	0	aCTLA4 10	0
Week 1
C1	50	aCTLA4 1	48
C2	52	aCTLA4 2	58
C3	46	aCTLA4 3	68
C4	57	aCTLA4 4	67
C5	47	aCTLA4 5	60
C6		aCTLA4 6	31
C7	35	aCTLA4 7	65
C8	35	aCTLA4 8	40
C9	88	aCTLA4 9	52
C10	48	aCTLA4 10	36
Week 2
C1	98	aCTLA4 1	111
C2	105	aCTLA4 2	73
C3	67	aCTLA4 3	80
C4	109	aCTLA4 4	117
C5	92	aCTLA4 5	90
C6		aCTLA4 6	64
C7	90	aCTLA4 7	131
C8	52	aCTLA4 8	9
C9	129	aCTLA4 9	60
C10	46	aCTLA4 10	25
Week 3
C1	74	aCTLA4 1	128
C2	127	aCTLA4 2	46
C3	120	aCTLA4 3	45
C4	58	aCTLA4 4	77
C5	128	aCTLA4 5	81
C6		aCTLA4 6	24
C7	43	aCTLA4 7	124
C8	44	aCTLA4 8	2
C9	88	aCTLA4 9	45
C10	96	aCTLA4 10	20
Week 4
C1	33	aCTLA4 1	89
C2	150	aCTLA4 2	32
C3	99	aCTLA4 3	29
C4	35	aCTLA4 4	74
C5	94	aCTLA4 5	51
C6		aCTLA4 6	16
C7	42	aCTLA4 7	58
C8	41	aCTLA4 8	-2
C9	80	aCTLA4 9	29
C10	115	aCTLA4 10	7
Figure S4D
Flourescence signal
20 min
C1	5.915	aCTLA4 1	28.707
C2	8.434	aCTLA4 2	19.033
C3	13.88	aCTLA4 3	13.844
C4	3.479	aCTLA4 4	13.88
C5	8.368	aCTLA4 5	9.488
C6		aCTLA4 6	39.092
C7	13.945	aCTLA4 7	8.722
C8	11.2323	aCTLA4 8	7.11
C9	18.639	aCTLA4 9	8.91
C10	9.433	aCTLA4 10	11.712
Figure S4E
Lymphatic vessel pulsations
Frequnecy (pulses/min)
C1	7.34	aCTLA4 1	4.27
C2	5.98	aCTLA4 2	5.5
C3	0.83	aCTLA4 3	5.96
C4	9.89	aCTLA4 4	19.89
C5	0.42	aCTLA4 5	3.23
C6		aCTLA4 6	1.12
C7	7.83	aCTLA4 7	10.61
C8	6.91	aCTLA4 8	11.71
C9	0.02	aCTLA4 9	7.52
C10	3.59	aCTLA4 10	4.03
Ampitude
C1	0.87	aCTLA4 1	1.24
C2	0.25	aCTLA4 2	0.29
C3	0.1	aCTLA4 3	4.61
C4	0.92	aCTLA4 4	1.51
C5	0.08	aCTLA4 5	1.48
C6	0.14	aCTLA4 6	2.72
C7		aCTLA4 7	2.08
C8	0.78	aCTLA4 8	0.64
C9	0.05	aCTLA4 9	0.77
C10	0.05	aCTLA4 10	0.84
Figure S4F
Gene Expression in mouse tail tissue
(fold expression from control group)
Treg
Ctla4
C1	0.72	aCTLA4 1	3.52
C2	0.44	aCTLA4 2	3.86
C3	1.57	aCTLA4 3	1.74
C4	0.8	aCTLA4 4	0.84
C5	2.04	aCTLA4 5	3.58
C6		aCTLA4 6	1.79
C7	1.46	aCTLA4 7	2.36
C8	0.34	aCTLA4 8	0.88
C9	0.74	aCTLA4 9	1.33
C10	0.9	aCTLA4 10	1.22
Foxp3
C1	1.6	aCTLA4 1	3.87
C2	0.69	aCTLA4 2	4.33
C3	1.2	aCTLA4 3	2.09
C4	0.87	aCTLA4 4	1.02
C5	2.22	aCTLA4 5	3.19
C6		aCTLA4 6	1.24
C7	0.86	aCTLA4 7	1.85
C8	0.37	aCTLA4 8	0.64
C9	0.66	aCTLA4 9	0.78
C10	0.52	aCTLA4 10	1.06
Cd25
C1	0.82	aCTLA4 1	3.32
C2	0.84	aCTLA4 2	2.82
C3	1.76	aCTLA4 3	2.11
C4	1.07	aCTLA4 4	0.83
C5	2.31	aCTLA4 5	3.66
C6		aCTLA4 6	1.44
C7	0.76	aCTLA4 7	1.43
C8	0.35	aCTLA4 8	0.45
C9	0.75	aCTLA4 9	0.61
C10	0.35	aCTLA4 10	0.6
Figure S4G
Epidermis thickness (µm)
C1	33.483	aCTLA4 1	24.6661
C2	29.2565	aCTLA4 2	29.359
C3	56.9629	aCTLA4 3	48.8126
C4	49.4292	aCTLA4 4	30.0161
C5	42.2867	aCTLA4 5	28.3139
C6		aCTLA4 6	29.5603
C7	34.3571	aCTLA4 7	32.3822
C8	30.3978	aCTLA4 8	30.2858
C9	38.0292	aCTLA4 9	23.3332
C10	38.245	aCTLA4 10	29.4199

## Sheet: Figure S5
Figure S5
Tail volume increase in %
AUC Volume increase BALB/c
	Mean	SD	N
C:	402.7	54.02	10
aCTLA4:	289.6	43.46	10
AUC Volume increase B6
	Mean	SD	N
C:	894.1	92.06	9
aCTLA4:	793.9	78.55	10

## Sheet: Figure S6
Figure S6A
%Foxp3+ cells of single cells
C1	360	aCTLA4 1	900
C2	617.5	aCTLA4 2	1543.75
C3	367.5	aCTLA4 3	918.75
C4	130	aCTLA4 4	325
C5	120	aCTLA4 5	300
C6	106.67	aCTLA4 6	266.67
C7	182.5	aCTLA4 7	456.25
C8	185	aCTLA4 8	462.5
Figure S6B
%Foxp3+/CD25+ cells of single cells
C1	1175	aCTLA4 1	1625
C2	255	aCTLA4 2	700
C3	1310	aCTLA4 3	3203
C4	55	aCTLA4 4	1810
C5	490	aCTLA4 5	2270
C6	540	aCTLA4 6	615
C7	195	aCTLA4 7	1000
